# Supplementary material for: Acute Hematological Toxicity during Cranio-Spinal Proton Therapy in Pediatric Brain Embryonal Tumors
Source: Cancers (Basel). 2022 Mar 24;14(7):1653. doi: 10.3390/cancers14071653 (PMC8997073; doi:10.3390/cancers14071653)
Supplement: Supplementary file 1 [file cancers-14-01653-s001.zip]

Archive with 1 entries (1 files):
- cancers-1607278-supplementary.xlsx
