# Supplementary material for: Acute Hematological Toxicity during Cranio-Spinal Proton Therapy in Pediatric Brain Embryonal Tumors
Source: Cancers (Basel). 2022 Mar 24;14(7):1653. doi: 10.3390/cancers14071653 (PMC8997073; doi:10.3390/cancers14071653)
Supplement: Supplementary file 1 [file cancers-14-01653-s001.zip › cancers-1607278-supplementary.xlsx]

## Sheet: hematological data
Patient 1
	date	day after PT start	fraction	lukocyte	hemoglobin	platlests	% neutrophils	N° neutrophils
starting PT	2016-09-26	0	1	2	10.4	156	52	1
I exam	2016-10-03	7	6	1.5	10.1	184	73.8	1.1
II exam	2016-10-07	11	10	1.4	10.1	132	74.5	1
III exam	2016-10-14	18	15	0.6	10.1	112	5.2	0.1
IV exam	2016-10-17	21	16	1.7	9.6	135	5.2	0.1
V exam	2016-10-19	23	18	1.1	9.7	175	25.5	0.3
VI exam	2016-10-21	25	20	1.4	10.1	176	40.1	0.6
VII exam	2016-10-25	29	21	2.1	10.6	183	60.6	1.3
VIII exam	2016-10-31	35	26	2.1	10.3	139	63.6	1.3
IX exam	2016-11-07	42	30	2.2	11.4	166	57	1.2
Patient 2
	date	day after PT start	fraction	lukocyte	hemoglobin	platlests	% neutrophils	N° neutrophils
starting PT	2016-10-04	0	1	1.9	10.3	409	62.1	1.2
I exam	2016-10-10	6	5	1.5	10.8	318	67.3	1
II exam	2016-10-12	8	7	1	10.6	224	64.7	0.6
III exam	2016-10-17	13	10	1.7	11.1	154	61.4	1
IV exam	2016-10-21	17	14	2.1	11.7	183	60	1.2
V exam	2016-10-24	20	15	1	10.6	224	64.7	0.6
VI exam	2016-10-31	27	19	2.3	11.8	205	58.9	1.4
VIII exam	2016-11-07	34	23	3	12	239	62.3	1.9
VIII exam	2016-11-14	41	28	2.4	11	219	62.1	1.5
Patient 3
	date	day after PT start	fraction	lukocyte	hemoglobin	platlests	% neutrophils	N° neutrophils
starting PT	2016-10-18	0	1	1.4	10.4	234	51.8	0.7
I exam	2016-10-25	7	5	0.8	10.5	178	47.4	0.4
II exam	2016-10-28	10	8	0.8	10.4	142	56.6	0.5
III exam	2016-10-31	13	9	0.9	10.8	118	55.3	0.5
IV exam	2016-11-04	17	12	1	10.7	102	55.9	0.6
V exam	2016-11-08	21	14	1.6	10.7	123	74.8	1.2
VI exam	2016-11-14	27	18	1	9.7	138	52.6	0.5
VII exam	2016-11-17	30	21	3.2	10.2	152	80.8	2.6
VIII exam	2016-11-21	34	23	1.4	10.4	164	64.5	0.9
IX exam	2016-11-25	38	27	1.4	11	176	64.2	0.9
X exam	2016-11-30	43	30	1.1	10.4	136	63.4	0.7
Patient 4
	date	day after PT start	fraction	lukocyte	hemoglobin	platlests	% neutrophils	N° neutrophils
starting PT	2016-10-27	0	1	2.4	9.4	239	29.3	0.7
I exam	2016-11-02	6	4	2.1	9.2	256	53.7	1.1
II exam	2016-11-07	11	7	1.3	9.7	178	54.1	0.7
IV exam	2016-11-11	15	11	1.3	9.6	99	58.1	0.8
V exam	2016-11-15	19	13	1.6	10.1	106	56.5	0.9
VI exam	2016-11-22	26	18	2.2	10.1	151	57.9	1.3
VII exam	2016-11-29	33	23	2.8	9.6	148	68.4	1.9
VIII exam	2016-12-07	41	29	2.3	9.7	142	54.3	1.2
Patient 5
	date	day after PT start	fraction	lukocyte	hemoglobin	platlests	% neutrophils	N° neutrophils
starting PT	2016-11-17	0	1	1.4	9.1	289	55.6	0.8
I exam	2016-11-22	5	4	1.4	9	370	70.2	1
II exam	2016-11-25	8	7	1	9.1	293	64.3	0.6
III exam	2016-11-29	12	9	1.1	9.2	185	63.7	0.7
IV exam	2016-12-02	15	12	1	9.2	143	61.3	0.6
V exam	2016-12-06	19	14	2.1	9.7	181	70	1.5
VI exam	2016-12-13	26	18	1.8	9.4	266	65.3	1.2
VII exam	2016-12-21	34	24	2.3	9.3	248	70.1	1.6
VIII exam	2016-12-28	41	28	2.2	9.5	217	68.1	1.5
IX exam	2016-12-30	43	30	1.6	9.3	240	57.6	0.9
Patient 6
	date	day after PT start	fraction	lukocyte	hemoglobin	platlests	% neutrophils	N° neutrophils
starting PT	2016-04-27	0	1	2.3	11	229	63.4	1.5
I exam	2016-05-05	8	8	1	10.6	162	68.4	0.7
II exam	2016-05-09	12	10	1.3	10.9	150	60.8	0.8
III exam	2016-05-12	15	13	1.5	11.4	143	62.7	0.9
IV exam	2016-05-17	20	16	1.9	11.1	189	62.8	1.2
V exam	2016-05-19	22	18	1.9	11.3	181	61.8	1.2
VI exam	2016-05-24	27	21	1.9	11.5	147	61.7	1.2
VII exam	2016-05-27	30	24	1.8	11.1	158	57.6	1
VIII exam	2016-05-31	34	26	2.5	10.9	133	68.8	1.7
IX exam	2016-06-07	41	30	1.9	11.3	153	65.1	1.3
Patient 7
	date	day after PT start	fraction	lukocyte	hemoglobin	platlests	% neutrophils	N° neutrophils
starting PT	2016-05-02	0	1	3.4	11.3	377	50.5	1.7
I exam	2016-05-10	8	7	1.9	10.4	217	48.2	0.9
II exam	2016-05-13	11	10	1.4	10.4	202	55.5	0.8
III exam	2016-05-17	15	12	1.9	10.2	191	60	1.1
IV exam	2016-05-20	18	15	3	10.7	189	72.1	2.2
V exam	2016-05-24	22	17	2	10.2	178	57.4	1.1
VI exam	2016-05-27	25	20	1.9	10.3	185	52	1
VII exam	2016-05-31	29	22	2.8	10.5	126	56	1.6
VIII exam	2016-06-07	36	26	3.5	10.9	246	53.4	1.9
IX exam	2016-06-13	42	30	3.2	10.7	235	50.1	1.6
Patient 8
	date	day after PT start	fraction	lukocyte	hemoglobin	platlests	% neutrophils	N° neutrophils
starting PT	2016-06-15	0	1	3.3	11.5	128	8.4	0.3
I exam	2016-06-16	1	2	2.7	11.3	146	13.9	0.4
II exam	2016-06-20	5	4	1.5	10.8	176	22.6	0.4
III exam	2016-06-22	7	6	1.2	10.4	168	36.4	0.5
IV exam	2016-06-24	9	8	0.9	9.6	139	33	0.3
V exam	2016-06-27	12	9	1.1	9.9	99	38.5	0.4
VI exam	2016-06-29	14	11	1.2	9.9	111	44.7	0.5
VII exam	2016-07-01	16	13	1.5	9.9	118	52	0.8
VIII exam	2016-07-04	19	14	1.8	9.6	139	51	0.8
IX exam	2016-07-06	21	16	1.8	9.6	132	48	0.9
X exam	2016-07-13	28	21	2.4	9.3	137	46.5	1.1
XI exam	2016-07-18	33	24	3.2	9.6	157	34.1	1.1
XII exam	2016-07-26	41	30	4.5	9.6	148	35.5	1.6
Patient 9
	date	day after PT start	fraction	lukocyte	hemoglobin	platlests	% neutrophils	N° neutrophils
starting PT	2016-06-08	0	1	2.6	12.1	243	73.7	1.9
I exam	2016-06-15	7	6	1.4	12.3	210	70.1	1
II exam	2016-06-22	14	11	1.5	12	132	71.9	1.1
III exam	2016-06-29	21	16	1.7	12	180	72.4	1.2
IV exam	2016-07-04	26	19	2.3	11.7	192	75.6	1.7
V exam	2016-07-06	28	21	1.9	11.5	214	70.5	1.3
VI exam	2016-07-13	35	26	1.9	11.3	178	68	1.3
VII exam	2016-07-19	41	30	2.1	11.3	182	68.1	1.4
Patient 10
	date	day after PT start	fraction	lukocyte	hemoglobin	platlests	% neutrophils	N° neutrophils
starting PT	2017-09-27	0	1	2.4	10.3	306	45.9	1.1
I exam	2017-10-04	7	6	1.3	9.9	193	53.2	0.7
II exam	2017-10-06	9	8	1.4	10.3	157	52.8	0.7
III exam	2017-10-11	14	10	2	10.7	150	55.1	1.1
IV exam	2017-10-18	21	15	2.5	10.7	141	63.9	1.6
V exam	2017-10-25	28	19	3	10.9	130	60.9	1.8
VI exam	2017-10-31	34	24	5.5	10.9	170	68.5	3.8
VII exam	2017-11-08	42	30	3.4	11.8	184	58.3	2
Patient 11
	date	day after PT start	fraction	lukocyte	hemoglobin	platlests	% neutrophils	N° neutrophils
starting PT	2018-01-10	0	1	3.2	10.4	204	70.7	2.3
I exam	2018-01-17	7	6	1.9	10.6	179	70.4	1.3
II exam	2018-01-25	15	11	1.5	10.9	149	60.6	0.9
III exam	2018-01-31	21	15	1.9	11.3	185	63.2	1.2
IV exam	2018-02-07	28	20	2.1	11.1	193	66.3	1.4
V exam	2018-02-14	35	25	2.3	11.2	211	70.1	1.6
VI exam	2018-02-20	41	29	2.1	11.6	152	65.9	1.4
Patient 12
	date	day after PT start	fraction	lukocyte	hemoglobin	platlests	% neutrophils	N° neutrophils
starting PT	2018-01-31			6.1	8.6	46	85.6	5.2
I exam	2018-02-01			3	8.3	41	65.1	2
II exam	2018-02-15			1.4	7.9	79	40.2	0.6
III exam	2018-02-15	0	1	1.4	7.8	77	45	0.6
IV exam	2018-02-16	1	NA	1.5	10.2	74	49.6	0.7
V exam	2018-02-18	3	NA	0.7	11	116	47.2	0.3
VI exam	2018-02-19	4	NA	0.9	11.2	137	45.3	0.4
VII exam	2018-02-23	8	3	0.8	10	153	15.9	0.1
VIII exam	2018-02-27	12	5	2.2	10.1	175	63.4	1.4
IX exam	2018-03-02	15	8	0.8	10	180	46.4	0.4
X exam	2018-03-06	19	10	3.5	9.5	170	77.3	2.7
XI exam	2018-03-09	22	13	1.2	9.7	170	48.7	0.6
XII exam	2018-03-13	26	15	2.3	10	184	68.5	1.6
XIII exam	2018-03-20	33	20	2.1	10.1	179	48.4	1
XIV exam	2018-03-27	40	25	3.1	10.1	210	55	1.7
XV exam	2018-04-04	48	30	4.5	10	215	61.2	2.8
Patient 13
	date	day after PT start	fraction	lukocyte	hemoglobin	platlests	% neutrophils	N° neutrophils
starting PT	2018-02-01	0	1	3	8.1	338	80.3	2.4
I exam	2018-02-09	8	7	1.8	11	262	70.4	1.3
II exam	2018-02-14	13	10	1.8	11.1	241	67.5	1.2
III exam	2018-02-21	20	15	2.6	9.3	225	70.7	1.8
IV exam	2018-02-28	27	20	2.4	9.3	272	62.1	1.5
V exam	2018-03-07	34	25	3.6	8.9	290	74.5	2.7
VI exam	2018-03-14	41	30	2.5	8.6	298	70.4	1.8
VII exam	2018-03-16	43	NA	2.9	8.9	264	71.6	2.1
Patient 14
	date	day after PT start	fraction	lukocyte	hemoglobin	platlests	% neutrophils	N° neutrophils
starting PT	2018-03-13	0	1	1.5	9.7	51	42.7	0.6
I exam	2018-03-15	2	3	1.1	9.6	85	53.7	0.6
II exam	2018-03-20	7	6	1	9.9	157	47	0.5
III exam	2018-03-26	13	10	1.1	10.2	159	46.6	0.5
IV exam	2018-03-30	17	14	1.7	10.8	179	63.6	1.1
V exam	2018-04-06	24	18	2	11.3	189	71.9	1.4
VI exam	2018-04-16	34	24	2	11.2	184	65.4	1.3
VII exam	2018-04-27	45	31	3.4	11.6	167	76.3	2.6
Patient 15
	date	day after PT start	fraction	lukocyte	hemoglobin	platlests	% neutrophils	N° neutrophils
starting PT	2018-05-02	0		2.6	11.6	40	60.1	1.6
I exam	2018-05-17	15	1	1.9	9.8	305	47.9	0.9
II exam	2018-05-22	20	4	1.4	9.4	237	58.2	0.8
III exam	2018-05-29	27	5	0.9	8.8	120	61.6	0.6
IV exam	2018-06-01	30	12	1.3	8.6	101	64.6	0.9
V exam	2018-06-04	33	13	1.1	8.5	117	67.4	0.7
VI exam	2018-06-07	36	16	1.1	8	114	69.4	0.8
VII exam	2018-06-11	40	18	1.8	12.2	92	71.7	1.3
VIII exam	2018-06-18	47	23	1.6	10.7	109	67.1	1.1
IX exam	2018-06-25	54	28	2.2	9.9	174	74.7	1.6
Patient 16
	date	day after PT start	fraction	lukocyte	hemoglobin	platlests	% neutrophils	N° neutrophils
starting PT	2018-10-19	0		2.9	9	169	60
I exam	2018-10-22	3	1	2.3	9.1	36	60.2	1.4
II exam	2018-10-22	3	1	4.2	9.1	170	77	3.2
III exam	2018-10-30	11	7	1.6	9.9	150	70.9	1.1
IV exam	2018-11-07	19	12	1.9	10.7	102	67.1	1.3
V exam	2018-11-13	25	16	2.5	13.2	122	73.9	1.8
VI exam	2018-11-20	32	20	2.4	12.3	102	71.6	1.7
VII exam	2018-11-27	39	25	2.2	12.8	135	75.8	1.7
VIII exam	2018-12-03	45	29	3	13.3	144	75.9	2.3
Patient 17
	date	day after PT start	fraction	lukocyte	hemoglobin	platlests	% neutrophils	N° neutrophils
starting PT	2018-11-29	0	1	1.7	10.3	130	56	1
I exam	2018-12-06	7	6	1.5	11	112	63	0.9
II exam	2018-12-13	14	11	1.4	11.4	74	46.8	0.7
III exam	2018-12-20	21	16	1.5	11.2	82	63.1	0.9
IV exam	2018-12-27	28	19	1.8	12.7	86	68.8	1.2
V exam	2019-01-03	35	23	1.5	11.1	70	62.3	0.9
VI exam	2019-01-10	42	28	1.6	11.6	78	47.4	0.8
Patient 18
	date	day after PT start	fraction	lukocyte	hemoglobin	platlests	% neutrophils	N° neutrophils
starting PT	2019-09-11	0	1	3.3	10.6	278	45.8	1.5
I exam	2019-09-18	7	6	2	10.3	228	57.7	1.2
II exam	2019-09-25	14	9	1.7	10.7	178	58.1	1
III exam	2019-10-02	21	15	2.4	11.1	264	76	1.8
IV exam	2019-10-09	28	20	2.5	11	261	66.8	1.7
V exam	2019-10-16	35	25	3.9	10.5	261	67	2.6
VI exam	2019-10-23	42	30	3.5	11.5	304	64.2	2.2
Patient 19
	date	day after PT start	fraction	lukocyte	hemoglobin	platlests	% neutrophils	N° neutrophils
starting PT	2019-12-12	0	1	5.1	11	135	51.2	2.6
I exam	2019-12-19	7	6	2.7	10.6	105	71.2	1.9
II exam	2019-12-27	15	10	2.7	11.1	100	72.2	1.9
III exam	2020-01-03	22	15	2.4	10.8	95	74.9	1.8
IV exam	2020-01-09	28	19	3	10.4	89	78.2	2.3
V exam	2020-01-14	33	22	3.4	10.3	109	80.1	2.7
VI exam	2020-01-21	40	27	3.2	10.8	115	69.5	2.2
VII exam	2020-01-24	43	30	3.2	11	117	70.3	2.2
Patient 20
	date	day after PT start	fraction	lukocyte	hemoglobin	platlests	% neutrophils	N° neutrophils
starting PT	2020-03-12	0	1	3.9	10.6	132	59.9	2
I exam	2020-03-19	7	6	1.6	11.2	107	64.5	1
II exam	2020-03-27	15	12	1.5	11.3	79	55.7	0.7
III exam	2020-04-09	28	20	1.7	11.7	110	60.4	1
IV exam	2020-04-16	35	24	1.9	12.2	138	58.7	1.1
V exam	2020-04-23	42	30	2.6	12.2	165	60.8	1.6

## Sheet: population 
DATABASE VALUTAZIONE TOSSICITA' EMATOLOGICA
	DOB	Sex	Histology	DOD	Age at diagnosis	Molecular risk factors	LCR	Surgery	Metastatsis	Date of start CHT	Date of end CHT	HD CHT	Dose Totale CSI+primary site	boost metastasis site	start PT	time to last CHT and PT
Patient 1	2006-12-26	M	Classic medulloblastoma	2016-06-17	9.475	Myc/Myc-N NA	neg	STR	no	2016-07-06	2016-09-03	NO	54		2016-09-26	23
Patient 2	2010-07-07	F	Anaplastic medulloblastoma	2016-06-29	5.97778	Myc/Myc-N NA	neg	GTR	yes	2016-07-13	2016-09-05	NO	54		2016-10-04	29
Patient 3	2007-04-03	M	Classic medulloblastoma	2016-07-03	9.25	Myc/Myc-N NA	neg	STR	yes	2016-07-20	2016-09-16	NO	54		2016-10-18	32
Patient 4	2009-03-22	M	Pineoblastoma	2016-08-01	7.35833	NA	pos	biopsy	yes	2016-08-09	2016-09-30	NO	54	50.4	2016-10-27	27
Patient 5	2008-06-27	F	Anaplastic medulloblastoma	2016-07-24	8.075	Myc-N ampl	neg	GTR	no	2016-08-23	2016-10-20	NO	54		2016-11-17	27
Patient 6	2010-03-11	M	Anaplastic medulloblastoma	2016-01-20	5.85833	Myc/Myc-N NA	neg	NTR	yes	2016-02-04	2016-04-01	NO	54	45	2016-04-27	26
Patient 7	2010-04-11	F	Classic medulloblastoma	2015-12-28	5.71389	Myc/Myc-N NA	neg	GTR	yes	2016-02-09	2016-03-31	NO	54		2016-05-02	32
Patient 8	2010-09-27	F	Anaplastic medulloblastoma	2015-01-05	4.27222	Myc/Myc-N NA	neg	GTR	no	2015-01-20	2016-05-18	YES	54		2016-06-15	27
Patient 9	2009-03-17	F	Anaplastic medulloblastoma	2016-02-19	6.92222	Myc-N ampl	neg	NTR	yes	2016-02-25	2016-04-21	NO	54	18	2016-06-08	47
Patient 10	2012-01-30	M	Classic medulloblastoma	2017-06-02	5.33889	Myc/Myc-N NA	neg	GTR	yes	2017-07-04	2017-08-25	NO	54		2017-09-27	32
Patient 11	2010-09-09	M	Anaplastic medulloblastoma	2017-08-28	6.96944	Myc/Myc-N NA	neg	GTR	no	2017-09-26	2017-11-22	NO	54		2018-01-10	48
Patient 12	2014-09-09	F	Pineoblastoma	2017-11-20	3.19722	NA	pos	biopsy	yes	2017-11-24	2018-01-22	NO	54		2018-02-15	23
Patient 13	2012-07-30	M	Anaplastic medulloblastoma	2017-10-27	5.24167	Myc/Myc-N NA	neg	GTR	yes	2017-11-13	2018-01-04	NO	54		2018-02-01	27
Patient 14	2009-07-22	M	NBL SNC	2017-12-06	8.37222	NA	neg	GTR	no	2018-01-03	2018-02-20	NO	54		2018-03-13	23
Patient 15	2012-03-23	F	Classic medulloblastoma	2017-12-26	5.75833	Myc-N ampl	neg	NTR	no	2018-01-30	2018-04-12	NO	54		2018-05-17	35
Patient 16	2006-04-13	M	Anaplastic medulloblastoma	2018-06-01	12.1333	Myc/Myc-N NA	neg	GTR	no	2018-07-21	2018-09-21	NO	54		2018-10-22	31
Patient 17	2000-11-10	M	Anaplastic medulloblastoma	2018-07-23	17.7028	Myc/Myc-N NA	pos	NTR	yes	2018-08-18	2018-10-23	NO	54		2018-11-29	36
Patient 18	2000-11-26	M	Classic medulloblastoma	2019-05-01	18.4306	Myc/Myc-N NA	neg	STR	no	2019-05-20	2019-08-05	NO	54		2019-09-11	36
Patient 19	2012-07-07	M	Anaplastic medulloblastoma	2019-05-14	6.85278	Myc/Myc-N NA	neg	STR	no	2019-06-26	2019-10-31	YES	54		2019-12-12	42
Patient 20	2005-11-30	M	Anaplastic medulloblastoma	2019-08-05	13.6806	Myc-N ampl	neg	GTR	no	06/19/2019	2020-01-23	YES	54		2020-03-12	49
